# Supplementary material for: Exploring the Vibrational Side of Spin‐Phonon Coupling in Single‐Molecule Magnets via 161Dy Nuclear Resonance Vibrational Spectroscopy
Source: Angew Chem Int Ed Engl. 2020 Apr 24;59(23):8818–22. doi: 10.1002/anie.201914728 (PMC7317570; doi:10.1002/anie.201914728)
Supplement: Supplementary file 2 — Supplementary [file ANIE-59-8818-s002.zip]

Archive with 30 entries (30 files):
- 107.gif
- 110.gif
- 112.gif
- 127.gif
- 146.gif
- 148.gif
- 166.gif
- 167.gif
- 168.gif
- 171.gif
- 189.gif
- 198.gif
- 20.gif
- 200.gif
- 209.gif
- 22.gif
- 23.gif
- 25.gif
- 308.gif
- 313.gif
- 373.gif
- 375.gif
- 386.gif
- 43.gif
- 45.gif
- 47.gif
- 60.gif
- 61.gif
- 62.gif
- 7.gif
